# Supplementary material for: Comparative analysis of corneal parameters in simple myopic anisometropia using Scheimpflug technology
Source: Front Bioeng Biotechnol. 2024 May 22;12:1366408. doi: 10.3389/fbioe.2024.1366408 (PMC11150699; doi:10.3389/fbioe.2024.1366408)
Supplement: Supplementary file 1 [file Table1.XLSX]

## Sheet: Sheet1
	Sex	Age	MVA	EVA	MSE	ESE	ΔSE	ΔSE group	MDS	EDS	ΔDS	MDC	EDC	ΔDC	MAL	EAL	ΔAL	MVL	EVL	ΔVL	MACD	EACD	ΔACD	MLT	ELT	ΔLT	MbIOP	EbIOP	ΔbIOP	MCCT	ECCT	ΔCCT	MCV	ECV	ΔCV	MCEC	ECEC	ΔCEC	MKf	EKf	ΔKf	MKs	EKs	ΔKs	MKm	EKm	ΔKm	MKa	EKa
4215	1	19	2	0	-3.625	-0.625	-3	2	-3.5	-0.25	-3.25	-0.25	-0.75	0.5	26.5	24.84	1.66	18.96	17.37	1.59	3.49	3.37	0.13	3.51	3.57	-0.06	17	17.4	-0.4	537	536	1	55.2	55.4	-0.2	2776	2697	79	39.7	39.7	0	40.4	41.2	-0.8	40.1	40.5	-0.4	0.7	1.5
4222	1	18	0.8	0	-2.375	0.125	-2.5	1	-1.75	0.75	-2.5	-1.25	-1.25	0	25.2	24.15	1.05	18.14	17.03	1.11	3.08	3.06	0.02	3.44	3.52	-0.08	14.5	12	2.5	545	542	3	62.3	62	0.3	2751	2786	-35	40.4	40.4	0	41.7	42.1	-0.4	41	41.3	-0.3	1.4	1.7
4345	1	19	1.4	0	-2.625	0.125	-2.75	1	-2.5	0.5	-3	-0.25	-0.75	0.5	24.79	23.58	1.21	17.48	16.32	1.16	3.23	3.07	0.16	3.54	3.64	-0.1				542	547	-5	59.7	60.2	-0.5	3100	3085	15	41.7	41.2	0.5	42.2	42	0.2	42	41.6	0.4	0.5	0.8
4354	1	18	1.3	0	-4	0.125	-4.125	2	-3.75	0.25	-4	-0.5	-0.25	-0.25	24.83	23.05	1.78	17.71	15.93	1.78	3.24	3.13	0.11	3.35	3.46	-0.11	15.8	13.8	2	533	531	2	61.5	62.2	-0.7	2661	2618	43	42.4	42.4	0	43.6	43.5	0.1	43	42.9	0.1	1.2	1.1
4385	0	18	1	0	-2.5	0	-2.5	1	-2	0.5	-2.5	-1	-1	0	24.44	23.51	0.93	16.94	16	0.94	3.34	3.34	0	3.59	3.6	-0.01				573	571	2	64.1	64.4	-0.3	2748	2670	78	41	40.8	0.2	42.7	42.5	0.2	41.8	41.6	0.2	1.7	1.6
4412	1	19	1.3	0	-4.875	0	-4.875	2	-4.5	0.75	-5.25	-0.75	-1.5	0.75	27.47	25.07	2.4	20.03	17.69	2.34	3.65	3.6	0.06	3.25	3.25	0	14.3	14.4	-0.1	537	533	4	59.7	59.4	0.3	2980	2984	-4	40	39.4	0.6	41.3	41.2	0.1	40.6	40.3	0.3	1.3	1.8
4429	1	18	1.3	0.1	-2	-0.25	-1.75	1	-2	0.25	-2.25	0	-1	1	25.59	25.04	0.55	18.02	17.48	0.54	3.58	3.57	0	3.45	3.44	0.01	15.8	18	-2.2	542	546	-4	59.9	60	-0.1	3116	3107	9	40.7	40.1	0.6	40.8	40.8	0	40.8	40.5	0.3	0.2	0.6
4435	1	18	1.3	0	-3.625	-1.125	-2.5	1	-2.75	-0.25	-2.5	-1.75	-1.75	0	25.7	24.48	1.22	18.3	17.06	1.24	3.03	3.02	0.01	3.81	3.84	-0.03	16.1	16.8	-0.7	563	563	0	61.9	62.4	-0.5	3068	3084	-16	39.5	39.5	0	40.9	41.3	-0.4	40.2	40.4	-0.2	1.4	1.9
4437	1	18	0.8	0	-2.125	0.125	-2.25	1	-1.75	0.25	-2	-0.75	-0.25	-0.5	25.72	24.74	0.98	18.62	17.7	0.92	3.23	3.15	0.08	3.32	3.34	-0.02	15.3	14.4	0.9	546	547	-1	60.1	60.4	-0.3	2970	2881	89	39.1	39.2	-0.1	40	39.8	0.2	39.6	39.5	0.1	0.9	0.6
4466	1	18	1.5	0	-5	0.125	-5.125	2	-4.5	0.25	-4.75	-1	-0.25	-0.75	25.94	23.76	2.18	18.73	16.65	2.08	3.08	2.94	0.14	3.54	3.58	-0.04	15.1	17.6	-2.5	594	594	0	66.6	66.6	0	2793	2786	7	41.6	41.7	-0.1	42.3	42	0.3	41.9	41.9	0	0.7	0.3
4506	1	18	0.8	0	-2.25	0.375	-2.625	1	-2	0.75	-2.75	-0.5	-0.75	0.25	25.58	24.37	1.21	18.07	16.93	1.14	3.52	3.43	0.09	3.45	3.47	-0.02	15	15.6	-0.6	538	541	-3	60.3	60.8	-0.5	3008	2944	64	39.6	39.3	0.3	40	40.1	-0.1	39.8	39.7	0.1	0.4	0.8
4516	1	18	0.8	0	-2.125	0	-2.125	1	-1.75	0.25	-2	-0.75	-0.5	-0.25	24.76	23.91	0.85	17.31	16.48	0.83	3.37	3.3	0.07	3.48	3.52	-0.04				596	606	-10	67.6	68.5	-0.9	3292	3307	-15	41.3	41.5	-0.2	42.5	42.4	0.1	41.9	42	-0.1	1.1	0.9
4529	1	20	1	0	-2.875	-0.25	-2.625	1	-2.25	0.25	-2.5	-1.25	-1	-0.25	24.82	23.86	0.96	17.35	16.48	0.87	3.4	3.33	0.07	3.53	3.51	0.02	14.7	13.9	0.8	544	541	3	60.8	60.7	0.1	2722	2816	-94	41.7	41.1	0.6	43.4	42.7	0.7	42.5	41.9	0.6	1.6	1.5
4562	1	18	0.8	0	-1.25	-0.25	-1	1	-1	0	-1	-0.5	-0.5	0	24.17	23.93	0.24	16.88	16.68	0.2	2.89	2.82	0.07	3.87	3.9	-0.03	12.9	12.5	0.4	532	534	-2	59.7	60.7	-1	3069	2986	83	40.5	39.9	0.6	41.1	41.2	-0.1	40.8	40.5	0.3	0.7	1.3
4565	1	18	1.4	0	-4	0.125	-4.125	2	-4	0.25	-4.25	0	-0.25	0.25	26.4	24.68	1.72	19.31	17.65	1.66	3.31	3.26	0.05	3.26	3.25	0.01	17	16.8	0.2	528	527	1	56.1	56	0.1	2753	2768	-15	40.8	40.5	0.3	41.6	41.6	0	41.2	41.1	0.1	0.8	1.1
4590	1	17	0.8	0	-1.5	-0.5	-1	1	-1.5	-0.5	-1	0	0	0	25.46	25.07	0.39	18.04	17.71	0.33	3.65	3.59	0.06	3.24	3.24	0	16.2	15.7	0.5	525	520	5	60.9	60.6	0.3	2972	3055	-83	40.5	40.3	0.2	41.2	40.5	0.7	40.9	40.4	0.5	0.7	0.2
4634	1	18	1	0	-1.625	-0.25	-1.375	1	-1.5	0	-1.5	-0.25	-0.5	0.25	25.27	24.53	0.74	18.05	17.36	0.69	3.17	3.11	0.06	3.5	3.51	-0.01				546	550	-4	62.4	63.1	-0.7	2670	2859	-189	40.2	40.3	-0.1	40.7	40.7	0	40.5	40.5	0	0.5	0.4
4639	1	18	1.3	0	-3.625	0	-3.625	2	-3.25	0.5	-3.75	-0.75	-1	0.25	24.47	23.08	1.39	17.59	16.31	1.28	2.81	2.88	-0.08	3.5	3.32	0.18	12.1	11.6	0.5	572	571	1	67	66.5	0.5	3695	3660	35	42.5	42.5	0	43.8	43.5	0.3	43.1	43	0.1	1.3	1
4640	1	18	1.3	0	-2.875	-0.625	-2.25	1	-2.5	-0.25	-2.25	-0.75	-0.75	0	25.26	24.25	1.01	17.93	16.92	1.01	3.22	3.21	0.01	3.56	3.57	-0.01	12.9	12.8	0.1	554	555	-1	61.9	62.1	-0.2	2691	2686	5	40.4	40.2	0.2	41.2	41.3	-0.1	40.8	40.8	0	0.8	1.1
4649	1	18	1.3	0	-3.5	-0.75	-2.75	1	-3.25	-0.25	-3	-0.5	-1	0.5	25.41	24.3	1.11	17.96	16.93	1.03	3.56	3.4	0.16	3.33	3.41	-0.08	11.9	14.2	-2.3	560	562	-2	62.1	62.2	-0.1	2944	2874	70	41.6	41.4	0.2	41.8	41.6	0.2	41.7	41.5	0.2	0.2	0.3
4670	1	18	1	0.1	-3.75	0.75	-4.5	2	-3.75	0.75	-4.5	0	0	0	26.14	24.22	1.92	18.82	16.91	1.91	3.39	3.4	-0.01	3.37	3.35	0.02	15.2	15.2	0	558	559	-1	60.8	60.7	0.1	3121	3235	-114	39.4	38.7	0.7	40.1	39.4	0.7	39.7	39.1	0.6	0.7	0.6
4675	0	18	1.3	0	-2.625	0.5	-3.125	2	-2.5	0.75	-3.25	-0.25	-0.5	0.25	24.84	23.51	1.33	17.73	16.43	1.3	2.81	2.73	0.08	3.75	3.79	-0.04	14.6	13	1.6	550	556	-6	64.8	65.2	-0.4	3126	3097	29	40.4	40.5	-0.1	41.4	41.4	0	40.9	41	-0.1	1	0.9
4684	0	19	0.5	0	-1.625	-0.125	-1.5	1	-1	0.75	-1.75	-1.25	-1.75	0.5	25.04	24.31	0.73	17.81	17.12	0.69	3.13	3.06	0.07	3.51	3.55	-0.04	14.4	12.8	1.6	589	583	6	64.7	64.6	0.1	3378	3479	-101	39.5	39.4	0.1	41.2	41.2	0	40.3	40.3	0	1.7	1.9
4686	1	18	0.5	0	-1.375	-0.125	-1.25	1	-1.25	0	-1.25	-0.25	-0.25	0	23.85	23.44	0.41	16.3	15.95	0.35	3.11	2.95	0.16	3.91	4.01	-0.1	14.7	14	0.7	541	543	-2	62.9	62.7	0.2	2885	2951	-66	42	41.9	0.1	42.6	43.2	-0.6	42.3	42.5	-0.2	0.6	1.4
4722	1	21	1	0	-3.375	-0.5	-2.875	1	-3	-0.25	-2.75	-0.75	-0.5	-0.25	26.69	25.28	1.41	19.09	17.77	1.32	3.64	3.52	0.12	3.42	3.45	-0.03	17.2	18.5	-1.3	541	543	-2	58.8	58.9	-0.1	2738	2843	-105	39.4	39.3	0.1	40.1	40.2	-0.1	39.7	39.8	-0.1	0.8	0.9
4740	1	18	1.3	0.1	-4.25	-0.5	-3.75	2	-4	-0.25	-3.75	-0.5	-0.5	0	26.51	24.89	1.62	19.08	17.46	1.62	3.57	3.52	0.05	3.27	3.32	-0.05	14.9	13.4	1.5	589	592	-3	64.5	64.4	0.1	3312	3428	-116	40.6	40.5	0.1	41.6	41.7	-0.1	41.1	41.1	0	1	1.2
4808	1	19	0.2	0	-1.625	-0.25	-1.375	1	-1.5	0	-1.5	-0.25	-0.5	0.25	24.57	23.95	0.62	17.38	16.82	0.56	3.26	3.17	0.09	3.36	3.39	-0.03				571	569	2	64.9	64.3	0.6	2838	2795	43	41.6	41.2	0.4	42	42	0	41.8	41.6	0.2	0.4	0.8
4845	1	22	0.8	0	-3	0.75	-3.75	2	-2.5	0.75	-3.25	-1	0	-1	25.14	24.15	0.99	18.18	17.17	1.01	3.3	3.34	-0.04	3.08	3.07	0.01	15.2	16.4	-1.2	577	583	-6	66.9	67.2	-0.3	2878	2798	80	41.8	41.3	0.5	42.5	43.4	-0.9	42.1	42.3	-0.2	0.7	2.1
4851	1	18	1	0	-2.625	-0.375	-2.25	1	-2.25	0	-2.25	-0.75	-0.75	0	25.49	24.32	1.17	18.06	16.9	1.16	3.53	3.51	0.02	3.35	3.36	-0.01	16.8	16.8	0	554	549	5	61.4	60.7	0.7	2928	2995	-67	40.2	40.5	-0.3	40.8	40.9	-0.1	40.5	40.7	-0.2	0.6	0.4
4941	1	18	0.9	0	-1.875	-0.75	-1.125	1	-1.5	-0.25	-1.25	-0.75	-1	0.25	24.67	24.24	0.43	17.76	17.38	0.38	3.04	2.98	0.06	3.24	3.26	-0.02	12.5	14.1	-1.6	611	617	-6	68.7	69.5	-0.8	3073	2965	108	40.1	40.2	-0.1	41.8	41.4	0.4	41	40.8	0.2	1.7	1.2
4968	1	18	1.3	0	-3.125	-0.125	-3	2	-2.75	0.75	-3.5	-0.75	-1.75	1	25.21	24	1.21	18.03	16.82	1.21	3.14	3.11	0.03	3.5	3.53	-0.03	14.1	17.1	-3	538	537	1	63	62.4	0.6	3150	2939	211	39.8	39.6	0.2	40.7	41.2	-0.5	40.2	40.4	-0.2	0.9	1.6
4998	1	18	0.7	0	-1.375	0	-1.375	1	-1.25	0	-1.25	-0.25	0	-0.25	23.9	23.59	0.31	16.38	16.02	0.36	3.31	3.4	-0.09	3.68	3.64	0.04	16.3	14.8	1.5	525	528	-3	59.6	59.6	0	3177	3052	125	41.3	41	0.3	42	41.8	0.2	41.6	41.4	0.2	0.7	0.8
5000	1	18	0.7	0	-1.875	-0.125	-1.75	1	-1.5	0.5	-2	-0.75	-1.25	0.5	25.04	24.27	0.77	17.96	17.25	0.71	3.18	3.06	0.12	3.33	3.38	-0.05	15.6	17.2	-1.6	570	577	-7	63.5	63.9	-0.4	3284	3352	-68	39.8	39.6	0.2	40.7	41.1	-0.4	40.3	40.4	-0.1	0.8	1.5
5046	1	17	0.8	0	-2.25	-0.125	-2.125	1	-2	0.25	-2.25	-0.5	-0.75	0.25	24.68	23.96	0.72	17.76	17.01	0.75	2.97	3.01	-0.04	3.41	3.4	0.01	15.6	15.8	-0.2	542	543	-1	54.2	53.4	0.8	3168	3169	-1	40.2	39.7	0.5	40.9	40.5	0.4	40.5	40.1	0.4	0.6	0.7
5055	1	18	0.3	0	-1.875	0.25	-2.125	1	-1.5	0.75	-2.25	-0.75	-1	0.25	25.76	24.72	1.04	18.47	17.4	1.07	3.31	3.32	-0.01	3.4	3.42	-0.02	17	16.8	0.2	582	585	-3	56.9	57.3	-0.4	2778	2904	-126	39.2	39.2	0	40.7	40.7	0	40	40	0	1.5	1.5
5071	1	20	1.3	0	-3.75	-0.125	-3.625	2	-3	0.75	-3.75	-1.5	-1.75	0.25	26.16	24.39	1.77	18.7	16.93	1.77	3.39	3.34	0.05	3.54	3.58	-0.04	13.9	13	0.9	525	543	-18	56.4	56.4	0	3118	3020	98	40.3	40.3	0	41.8	41.7	0.1	41	41	0	1.5	1.4
5090	1	21	2	0	-5.5	-0.625	-4.875	2	-4.5	0	-4.5	-2	-1.25	-0.75	28.24	26	2.24	20.98	18.77	2.21	3.73	3.67	0.06	3	3.03	-0.03	18.3	19.1	-0.8	527	527	0	56.3	56.3	0	3069	3033	36	39.7	39.3	0.4	41.7	41.3	0.4	40.7	40.3	0.4	2.1	2
5199	1	18	0.5	0	-2.125	0.125	-2.25	1	-1.75	0.5	-2.25	-0.75	-0.75	0	25.05	24.2	0.85	17.99	17.09	0.9	3.1	3.12	-0.02	3.46	3.49	-0.03	11.8	12.8	-1	496	495	1	51	50.9	0.1	2801	2920	-119	39.4	39.5	-0.1	40.3	40.3	0	39.8	39.9	-0.1	0.9	0.8
5200	1	17	0.5	0	-1.75	0.25	-2	1	-1.75	0.75	-2.5	0	-1	1	24.82	24.03	0.79	17.69	16.87	0.82	3.47	3.52	-0.04	3.1	3.09	0.01	14.7	14.8	-0.1	557	554	3	58.8	59.4	-0.6	2947	3079	-132	42.1	41.8	0.3	42.5	42.8	-0.3	42.3	42.3	0	0.4	1
5220	1	17	0.5	0	-1.75	0.125	-1.875	1	-1.5	0.25	-1.75	-0.5	-0.25	-0.25	25.7	24.8	0.9	18.6	17.79	0.81	3.04	2.98	0.06	3.51	3.47	0.04	15.6	16.1	-0.5	552	562	-10	55.4	55.2	0.2	2916	2965	-49	38.5	38.8	-0.3	39.1	39	0.1	38.8	38.9	-0.1	0.6	0.2
5240	1	17	1.4	0.1	-4.5	0.125	-4.625	2	-3.75	0.75	-4.5	-1.5	-1.25	-0.25	26.26	24.26	2	18.85	16.84	2.01	3.44	3.44	0	3.43	3.44	-0.01	13.7	13.4	0.3	557	557	0	57.7	57.8	-0.1	3072	3202	-130	39.9	40.2	-0.3	41.4	42	-0.6	40.7	41.1	-0.4	1.5	1.8
5250	1	18	0.7	0	-2.125	0.125	-2.25	1	-1.75	0.75	-2.5	-0.75	-1.25	0.5	26.3	25.14	1.16	18.84	17.72	1.12	3.65	3.56	0.09	3.28	3.32	-0.04	16.7	14.5	2.2	535	543	-8	56.6	56	0.6	2833	2850	-17	38.4	38.6	-0.2	39.6	40.2	-0.6	39	39.4	-0.4	1.1	1.6
5303	1	19	0.7	0	-2.25	0.25	-2.5	1	-2	0.5	-2.5	-0.5	-0.5	0	23.32	22.29	1.03	16.22	15.18	1.04	3.13	3.11	0.02	3.46	3.5	-0.04	28.2	36.8	-8.6	514	510	4	51.4	49.8	1.6	2703	2669	34	42.5	42.6	-0.1	44	43.7	0.3	43.3	43.2	0.1	1.4	1.1
5377	1	21	1	0	-3.375	0.25	-3.625	2	-3	0.75	-3.75	-0.75	-1	0.25	25.68	24.07	1.61	18.08	16.46	1.62	3.58	3.57	0.01	3.5	3.52	-0.02	13.8	14.2	-0.4	521	529	-8	54.9	54.9	0	3035	3035	0	40.6	40.9	-0.3	42	42.2	-0.2	41.3	41.6	-0.3	1.4	1.2
5403	1	21	1	0	-3	-0.375	-2.625	1	-2.75	0	-2.75	-0.5	-0.75	0.25	25.73	24.47	1.26	18.22	16.97	1.25	3.09	2.88	0.22	3.87	4.07	-0.2	14.8	17.3	-2.5	548	555	-7	57.8	56.5	1.3	2794	2820	-26	40.2	39.9	0.3	41.2	41	0.2	40.7	40.5	0.2	1	1.1
5499	1	18	1.4	0	-4.25	-0.125	-4.125	2	-4	0	-4	-0.5	-0.25	-0.25	25.93	24.12	1.81	18.61	16.86	1.75	3.29	3.1	0.19	3.47	3.59	-0.12	15.7	16	-0.3	559	566	-7	55.3	56.4	-1.1	3221	3326	-105	41.6	41.9	-0.3	42.2	42.2	0	41.9	42.1	-0.2	0.6	0.4
5526	1	21	0.4	0	-2.125	-0.375	-1.75	1	-1.75	0	-1.75	-0.75	-0.75	0	24.95	24.46	0.49	18.09	17.65	0.44	2.85	2.84	0.01	3.49	3.45	0.04	13.3	14.9	-1.6	519	522	-3	57	56.9	0.1	3651	3593	58	39.3	39.3	0	40.3	40.6	-0.3	39.8	39.9	-0.1	1	1.3
5547	1	22	1.4	0	-4.75	-0.875	-3.875	2	-4	0	-4	-1.5	-1.75	0.25	25.18	23.58	1.6	18.08	16.54	1.54	3.08	3.01	0.08	3.48	3.49	-0.01	14	13.8	0.2	535	543	-8	53.9	53.1	0.8	2949	2856	93	41.6	41.8	-0.2	43.2	43.4	-0.2	42.4	42.6	-0.2	1.6	1.6
5557	1	18	0.5	0	-2.25	-0.125	-2.125	1	-1.75	0.5	-2.25	-1	-1.25	0.25	24.73	23.9	0.83	18.1	17.26	0.84	2.66	2.65	0	3.42	3.44	-0.02	18.9	18.5	0.4	556	551	5	57.6	56.7	0.9	2506	2675	-169	40.1	39.5	0.6	41.1	40.9	0.2	40.6	40.2	0.4	1	1.4
5651	1	19	0.7	0	-2	-0.75	-1.25	1	-1.75	-0.25	-1.5	-0.5	-1	0.5	25.13	24.48	0.65	18.15	17.54	0.61	3.26	3.07	0.19	3.15	3.29	-0.14	17.4	14.8	2.6	572	580	-8	63.1	63.9	-0.8	3108	3073	35	40.6	40.9	-0.3	41.8	42.2	-0.4	41.2	41.5	-0.3	1.1	1.3
5661	0	23	1.3	0	-2.875	0.125	-3	2	-2.75	0.75	-3.5	-0.25	-1.25	1	25.4	24.15	1.25	17.97	16.76	1.21	3.52	3.45	0.07	3.39	3.42	-0.03				523	520	3	57.8	58.2	-0.4	3058	3088	-30	41.3	40.8	0.5	42	41.5	0.5	41.7	41.1	0.6	0.7	0.7
5725	1	18	1.3	0	-3	-0.125	-2.875	1	-2.75	0.25	-3	-0.5	-0.75	0.25	25.2	23.88	1.32	17.69	16.36	1.33	3.3	3.23	0.06	3.63	3.7	-0.07	15.6	17.6	-2	583	588	-5	66.8	67.7	-0.9	2771	2691	80	41.2	40.9	0.3	42	42.4	-0.4	41.6	41.7	-0.1	0.8	1.5
5737	1	18	1.3	0	-3.5	-0.875	-2.625	1	-3.5	-0.5	-3	0	-0.75	0.75	26.01	24.56	1.45	18.82	17.46	1.36	2.86	2.75	0.11	3.75	3.77	-0.02	13.1	14.5	-1.4	577	582	-5	60.8	60.6	0.2	3296	3339	-43	39.2	39.4	-0.2	40.4	40.3	0.1	39.8	39.9	-0.1	1.1	0.9
5775	1	18	1	0	-2.25	-0.5	-1.75	1	-2	0.25	-2.25	-0.5	-1.5	1	25.18	24.46	0.72	18.21	17.57	0.64	3.09	3.05	0.05	3.36	3.32	0.04	15.3	13.4	1.9	516	522	-6	58.9	58.9	0	2618	2667	-49	39.9	39.4	0.5	41	41.1	-0.1	40.4	40.2	0.2	1	1.8
5789	1	18	1.4	0	-4.875	-0.125	-4.75	2	-4.75	0	-4.75	-0.25	-0.25	0	24.83	22.9	1.93	17.85	16.42	1.43	3.1	2.88	0.22	3.29	3	0.29	17.8	17.3	0.5	588	597	-9	69.2	69.5	-0.3	2870	2876	-6	43.6	43.3	0.3	44.3	43.9	0.4	43.9	43.6	0.3	0.7	0.5
5797	1	17	0.7	0	-4.125	-1.25	-2.875	1	-2.75	-0.25	-2.5	-2.75	-2	-0.75	25.95	24.88	1.07	18.78	17.74	1.04	3.48	3.45	0.02	3.14	3.13	0.01	21	19.6	1.4	555	557	-2	60.5	60.9	-0.4	2969	2887	82	39.6	39.7	-0.1	42.8	42.7	0.1	41.2	41.2	0	3.2	2.9
5799	1	18	0.8	0	-2.5	-0.25	-2.25	1	-2.25	0	-2.25	-0.5	-0.5	0	24.71	23.79	0.92	17.41	16.49	0.92	3.34	3.33	0.01	3.38	3.39	-0.01				582	587	-5	65.6	65.8	-0.2	3044	2941	103	40.3	41.2	-0.9	40.8	41.9	-1.1	40.6	41.5	-0.9	0.4	0.6
5811	1	17	1.4	0.1	-3.625	-0.5	-3.125	2	-3.5	-0.25	-3.25	-0.25	-0.5	0.25	26.46	24.73	1.73	19.16	17.46	1.7	3.4	3.3	0.1	3.36	3.43	-0.07	17.3	15.5	1.8	539	543	-4	60.1	60.3	-0.2	3030	3103	-73	39.8	40.5	-0.7	40.8	41.1	-0.3	40.3	40.8	-0.5	1	0.6
5817	0	17	1	0	-3.125	-0.125	-3	2	-2.75	0.25	-3	-0.75	-0.75	0	24.42	23.44	0.98	17.09	16.14	0.95	3.27	3.19	0.07	3.53	3.57	-0.04	12.1	13.8	-1.7	542	539	3	64	63.4	0.6	3390	3362	28	42.1	42.1	0	43.2	43.1	0.1	42.7	42.6	0.1	1.1	1
5908	1	17	0.5	0	-3	0	-3	2	-2.5	0.75	-3.25	-1	-1.5	0.5	25.85	24.46	1.39	18.19	16.85	1.34	3.7	3.62	0.09	3.42	3.46	-0.04				540	535	5	60.3	60.1	0.2	3281	3249	32	40.5	40.3	0.2	41.6	42.1	-0.5	41	41.2	-0.2	1.2	1.9
5938	1	18	0.9	0	-3	-0.375	-2.625	1	-3	-0.25	-2.75	0	-0.25	0.25	26.88	25.73	1.15	19.59	18.44	1.15	3.61	3.57	0.04	3.15	3.18	-0.03	22.3	14.1	8.2	612	605	7	57.4	58.2	-0.8	3107	3013	94	40.2	39.9	0.3	41.7	41.4	0.3	41	40.7	0.3	1.5	1.4
5963	1	18	0.5	0	-1.25	0.125	-1.375	1	-1.25	0.25	-1.5	0	-0.25	0.25	24.11	23.61	0.5	16.86	16.4	0.46	3.28	3.23	0.06	3.34	3.35	-0.01	13.5	11.8	1.7	636	633	3	69.7	70.5	-0.8	3074	3096	-22	41.9	41.6	0.3	42.5	42.2	0.3	42.2	41.9	0.3	0.6	0.5
5966	1	17	1	0	-2.75	0.125	-2.875	1	-2.75	0.25	-3	0	-0.25	0.25	25.6	24.16	1.44	18.23	16.86	1.37	3.37	3.26	0.12	3.42	3.47	-0.05	19	17.7	1.3	563	565	-2	64	64.2	-0.2	2946	3096	-150	39.8	40	-0.2	40	40.2	-0.2	39.9	40.1	-0.2	0.2	0.2
5968	1	18	1.3	0	-5	-0.625	-4.375	2	-4.5	0.25	-4.75	-1	-1.75	0.75	26.43	24.34	2.09	19.1	16.96	2.14	3.23	3.15	0.08	3.47	3.6	-0.13				634	634	0	68.8	69.3	-0.5	3083	3113	-30	39.7	39.7	0	41.3	41.6	-0.3	40.5	40.6	-0.1	1.6	1.9
5993	1	18	1.1	0	-5	0.5	-5.5	2	-4.25	0.75	-5	-1.5	-0.5	-1	27.95	25.35	2.6	20.77	18.17	2.6	3.27	3.18	0.09	3.35	3.44	-0.09	12.1	13.9	-1.8	560	556	4	60	59.4	0.6	3533	3655	-122	37.6	38	-0.4	39.5	38.9	0.6	38.5	38.4	0.1	1.9	0.9
M=myopia E=emmetropia	1=male 0=female		VA= visual acuity		SE= spherical equivalent				DS=sphere			DC=cylinder			AL=axial length			VL=vitreous body length			ACD=anterior chamber depth			LT=lens thickness						CCT= corneal thickness			CV= corneal volume			CEC= corneal endothelial cell			Kf= keratometry flat			Ks=keratometry steep			Km=keratometry mean			Ka=keratometry astigmatism
					Δ=myopia-emmetropia
[truncated: 49 more columns]
